# Supplementary material for: Effects of Human Capital on Energy Consumption: The Role of Income Inequality
Source: Int J Environ Res Public Health. 2022 Dec 18;19(24):17005. doi: 10.3390/ijerph192417005 (PMC9778858; doi:10.3390/ijerph192417005)
Supplement: Supplementary file 1 [file ijerph-19-17005-s001.zip]

Archive with 1 entries (1 files):
- ijerph-2018328-supplementary.pdf
